# Supplementary material for: Bias against Vitamin C in Mainstream Medicine: Examples from Trials of Vitamin C for Infections
Source: Life (Basel). 2022 Jan 3;12(1):62. doi: 10.3390/life12010062 (PMC8779885; doi:10.3390/life12010062)
Supplement: Supplementary file 1 [file life-12-00062-s001.zip]

Archive with 1 entries (1 files):
- life-1507004-supplementary.pdf
